# Supplementary material for: Use of high-plex data provides novel insights into the temporal artery processes of giant cell arteritis
Source: Front Immunol. 2023 Sep 6;14:1237986. doi: 10.3389/fimmu.2023.1237986 (PMC10512077; doi:10.3389/fimmu.2023.1237986)
Supplement: Supplementary file 4 [file Table_1.xlsx]

## Sheet: Sheet1
	Supplemental table 1. Participants characteristics
	Group	#	Sex	Age	Constitutional syndrome	Headache	Scalp tenderness	Jaw claudication	PMR	Visual symptoms	Aortitis	ESR (mm/h)	CRP (mg/L)	Corticoids use before TAB	Dose (mg/kg/d)	Delay between corticoids start and TAB (days)	GCA relapse
	GCA	1	F	80s	1	1	0	1	1	1	0	45	13	1	1	3	0
	GCA	2	F	70	0	0	1	1	0	1	NA	83	10	1	1	7	0
	GCA	3	M	70s	1	0	1	0	0	0	1	116	165	1	0.7	1	1
	GCA	4	M	70s	1	1	1	1	0	1	0	107	134	1	0.7	1	0
	GCA	5	M	70s	1	1	1	1	1	1	NA	105	154	0	-	-	0
	GCA	6	F	70s	1	1	0	1	1	1	0	98	218	1	1	3	0
	GCA	7	F	80s	1	0	0	1	0	0	0	98	307	1	0.7	3	1
	GCA	8	M	70s	1	1	0	1	0	1	NA	49	13	1	1	10	0
	GCA	9	M	70s	0	1	1	0	1	0	0	102	48	1	0.7	6	1
	Control	1	M	70s	1	0	0	0	0	0	0	33	148	1	0.7	48	-
	Control	2	M	70s	0	1	0	0	0	1	0	31	7	1	0	4	-
	Control	3	F	60s	1	0	0	0	0	0	0	14	5	1	0.7	3	-
	Control	4	F	70s	1	1	1	0	0	1	0	17	1	0	-	-	-
	Control	5	F	70s	1	0	0	0	0	0	0	NA	280	0	-	-	-
	Control	6	M	70s	1	1	0	0	0	1	0	73	3	0	-	-	-
	Control	7	M	70s	0	0	0	0	0	1	0	2	115	0	-	-	-
	Abbreviations: GCA, giant cell arteritis; M, male; F, female; PMR, polymyalgia rheumati; ESR, erythrocyte sedimentation rate; CRP, C-reactive protein; TAB, temporal artery biopsy; NA, not applicable
